# Supplementary material for: Mobile Intracardiac Mass after Inguinal Hernia Repair: An Unresolved Treatment Dilemma
Source: Case Rep Cardiol. 2015 Aug 16;2015:375089. doi: 10.1155/2015/375089 (PMC4553172; doi:10.1155/2015/375089)
Supplement: Supplementary file 1 — Apical 4 chamber and right ventricular inflow views on transthoracic echocardiogram showing the mobile intracardiac thrombus protruding through the tricuspid valve. [file 375089.f1.zip]

Archive with 2 entries (2 files):
- 4 Chamber for resubmession -2 .avi
- 4 chamber view for resubmession (1).avi
